# Supplementary material for: Development and Clinical Validation of the LymphMonitor Technology to Quantitatively Assess Lymphatic Function
Source: Diagnostics (Basel). 2021 Oct 12;11(10):1873. doi: 10.3390/diagnostics11101873 (PMC8534490; doi:10.3390/diagnostics11101873)
Supplement: Supplementary file 1 [file diagnostics-11-01873-s001.zip]

Archive with 1 entries (1 files):
- diagnostics-1356600-supplementary.pdf
